# Supplementary material for: Synthesis of Benzocycloalkanone-Based Michael Acceptors and Biological Activities as Antimalarial and Antitrypanosomal Agents
Source: Molecules. 2023 Jul 21;28(14):5569. doi: 10.3390/molecules28145569 (PMC10385825; doi:10.3390/molecules28145569)
Supplement: Supplementary file 1 [file molecules-28-05569-s001.zip]

Archive with 1 entries (1 files):
- molecules-2487499-supplementary.pdf
